# Supplementary material for: Intestinal Mucosal Barrier Improvement with Prebiotics: Histological Evaluation of Longish Glucomannan Hydrolysates-Induced Innate T Lymphocyte Activities in Mice
Source: Nutrients. 2022 May 26;14(11):2220. doi: 10.3390/nu14112220 (PMC9182621; doi:10.3390/nu14112220)
Supplement: Supplementary file 1 [file nutrients-14-02220-s001.zip]

Archive with 1 entries (1 files):
- nutrients-1732579-supplementary.pdf
